# Supplementary material for: Nicotinamide Mononucleotide Supplementation Improves Mitochondrial Dysfunction and Rescues Cellular Senescence by NAD+/Sirt3 Pathway in Mesenchymal Stem Cells
Source: Int J Mol Sci. 2022 Nov 25;23(23):14739. doi: 10.3390/ijms232314739 (PMC9738479; doi:10.3390/ijms232314739)
Supplement: Supplementary file 1 [file ijms-23-14739-s001.zip]

Archive with 1 entries (1 files):
- ijms-1974305-supplementary.pdf
